# Supplementary material for: Anti-Aging Constituents from Pinus morrisonicola Leaves
Source: Molecules. 2023 Jun 28;28(13):5063. doi: 10.3390/molecules28135063 (PMC10343237; doi:10.3390/molecules28135063)
Supplement: Supplementary file 1 [file molecules-28-05063-s001.zip]

Archive with 1 entries (1 files):
- molecules-2424598-supplementary.pdf
